# Supplementary material for: Use of NSAIDs and acetaminophen and risk of spontaneous intestinal perforations in premature infants: a systematic review and meta-analysis
Source: Front Pediatr. 2024 Nov 22;12:1450121. doi: 10.3389/fped.2024.1450121 (PMC11620902; doi:10.3389/fped.2024.1450121)
Supplement: Supplementary file 1 [file Presentation1.zip]

Archive with 6 entries (6 files):
- Supplementary Data Sheet 3.pdf
- Supplementary Figure 1.pdf
- Supplementary Data Sheet 2.pdf
- Supplementary Data Sheet 1.pdf
- Supplementary Table 1 .pdf
- Supplementary Table 2.pdf
